# Supplementary material for: Molecular Basis of Complement C1q Collagen-Like Region Interaction with the Immunoglobulin-Like Receptor LAIR-1
Source: Int J Mol Sci. 2021 May 12;22(10):5125. doi: 10.3390/ijms22105125 (PMC8151509; doi:10.3390/ijms22105125)
Supplement: Supplementary file 1 [file ijms-22-05125-s001.zip]

Archive with 1 entries (1 files):
- ijms-1138221-supplementary.pdf
